# Supplementary material for: Biomolecular condensates mediate bending and scission of endosome membranes
Source: Nature. 2024 Oct 9;634(8036):1204–10. doi: 10.1038/s41586-024-07990-0 (PMC11525194; doi:10.1038/s41586-024-07990-0)
Supplement: Supplementary file 9 — Source Data Fig. 1 [file 41586_2024_7990_MOESM9_ESM.xlsx]

## Sheet: 1d
	Coalescing FREE1 condensates
	t /s	FREE1-01	FREE1-02	FREE1-03	FREE1-04	FREE1-05	FREE1-06	FREE1-07
	0	0.8795	0.8665	0.8795	0.8945	0.886	0.899	0.918
	1.4	0.439	0.478	0.435	0.505	0.552	0.574	0.473
	2.8	0.496	0.533	0.487	0.579	0.62	0.598	0.597
	4.2	0.558	0.571	0.546	0.626	0.668	0.683	0.682
	5.6	0.608	0.635	0.588	0.651	0.671	0.758	0.763
	7	0.65	0.661	0.632	0.683	0.699	0.818	0.802
	8.4	0.673	0.702	0.656	0.727	0.761	0.868	0.833
	9.8	0.694	0.723	0.684	0.758	0.771	0.87	0.869
	11.2	0.747	0.728	0.719	0.797	0.78	0.882	0.866
	12.6	0.767	0.774	0.755	0.819	0.822	0.887	0.883
	14	0.753	0.79	0.743	0.816	0.857	0.879	0.868
	15.4	0.78	0.776	0.763	0.802	0.855		0.893
	16.8	0.821	0.811	0.775	0.848	0.855		0.886
	18.2	0.804	0.802	0.773	0.855	0.869		0.884
	19.6	0.852	0.825	0.839	0.872	0.866		0.913
	21	0.854	0.803	0.804	0.873	0.859		0.908
	22.4	0.834	0.865	0.818	0.792	0.879
	23.8	0.846	0.832	0.834	0.813	0.869
	25.2	0.829	0.851	0.826	0.811	0.868
	26.6	0.864	0.822	0.792	0.781	0.875
	28	0.838	0.801	0.832	0.841	0.903
	29.4	0.84	0.85	0.826	0.852	0.869

## Sheet: 1e
	FREE1 condensates in vivo
		FREE1	FREE1ΔIDR	IDRFUSFREE1
	1	6	7	13
	2	11	5	17
	3	14	3	16
	4	12	1	13
	5	7	8	4
	6	8	9	10
	7	9	6	12
	8	11	9	7
	9	13	4	13
	10	9	4	10
	11	12	7	17
	12	9	2	11
	13	11	10	9
	14	16	6	26
	15	12	2	13
	16	19	4	16
	17	9	3	12
	18	5	3	6
	19	8	6	4
	20	9	9	13
	21	10	12	12
	22	17	3	18
	23	11	5	14
	24	6	3	6
	25	6	2	9
	26	15	3	10
	27	16	6	20
	28	24	4	8
	29	20	3	12
	30	9	8	4
	31	12	2	10
	32	7	9	7
	33	6	5	11
	34	10	2	5
	35	25	7	8
	36	18	3	14
	37	10	4	10
	38	16	8	5
	39	10	5	12
	40	15	4	6
	41	14	4	7
	42	10	3	11
	43	13	10	6
	44	18	6	16
	45	19	4	7
	46	14	4	10
	47	12	7	11
	48	11	7	16
	49	9	3	4
	50	14	5	8
	51		3	12
	52		4	17
	53		1	6
	Student t-Test ( compared to FREE1)		7.01548e-15	0.150145
				7.56741e-12
