# Supplementary material for: Biomolecular condensates mediate bending and scission of endosome membranes
Source: Nature. 2024 Oct 9;634(8036):1204–10. doi: 10.1038/s41586-024-07990-0 (PMC11525194; doi:10.1038/s41586-024-07990-0)
Supplement: Supplementary file 10 — Source Data Fig. 2 [file 41586_2024_7990_MOESM10_ESM.xlsx]

## Sheet: 2b
	number of FREE1 condensates per MVB
			Wm 45min	4%HD 5min		Washout 1.5 h
	1	1	4	0	1	3
	2		1	0		3
	3		3	0		5
	4		4	0		5
	5		3	0		2
	6		2	0		3
	7		2	0		3
	8	2	5	0		2
	9		3	0	2	3
	10		1	0		2
	11		1	0		3
	12		5	0		4
	13	3	3	0		2
	14		4	0		5
	15		3	0	3	2
	16		2	0		4
	17		4	0		3
	18		7	0		3
	19		3	0		4
	20		4	0		5
	21	4	3	0	4	1
	22		4	0		3
	23		3	0	5	4
	24		5	0		3
	25		3	0		4
	26		2	0		2
	27		4	0	6	5
	28		3	0		3
	29		6	0		4
	30		2	0		4
	31	5	4	0		2
	32		6	0	7	4
	33		4	0		4
	34		3	0		3
	35		3	0		2
	36		2	0	8	4
	37	6	4	0		3
	38		3	0		1
	39		3	0		3
	40		2	0		3
	41		4	0		3
	42		4	0		4
	43		2	0		3
	44		3	0		2
	45		2	0		3
	46	7	3	0	9	3
	47		4	0		2
	48		2	0		4
	49		3	0		4
	50		4	0		6
	51		2	0		4
	52		2	0		4
	53	8	7	0		1
	54		5	0	10	5
	55		4	0		3
	56		4	0		1
	57		3	0	11	3
	58		3	0		2
	59		3	0		3
	60	9	6	0		1
	61		2	0	12	4
	62		5	0		3
	63		3	0		4
	64		1	0		3
	65	10	3	0	13	4
	66		2	0		5
	67		5	0		1
	68	11	8	0		2
	69		3
	70		3
	71		2
	72		4
		Student t-Test ( compared to WM45)		4.86491e-31		0.30159
		Student t-Test ( compared to HD)				4.73464e-33

## Sheet: 2d
	Quantification of membrane-bound (MB) proteins
		GFP		FREE1		FREE1-ΔIDR		FREE1-IDRFUS
	TEV	-	+	-	+	-	+	-	+
		0	0	1	4.64324	0.202995	0.0539706	0.449	3.62363
		0	0	1	9.41295	0.822796	3.75169	0.548354	4.36193
		0	0	1	5.26841	0.908295	1.65845	0.868424	8.83972
		0	0	1	3.83084
		0	0	1	6.15047
	Student t-Test				0.00101005		0.342421		0.0380027

## Sheet: 2e
	Enhanced VPS23 association with membranes in the presence of FREE1 but not IDRFUS-FREE1 condensates
		GFP		FREE1		FREE1-IDRFUS
	TEV	-	+	-	+	-	+
		0	0	1	7.84031	0.144896	0.589866
		0	0	1	4.3795	0.256619	1.02156
		0	0	1	5.46531	0.587251	1.24457
	Student t-Test				0.0087105		0.0561281
					0.00894577

## Sheet: 2f
		VPS23 partitioning by FREE1 condensates in vitro
		FREE1-V23	FREE1ΔIDR-V23	IDRFUSFREE1-V23
	1	3.34452	0.929043	0.847677
	2	3.35429	0.936597	0.944296
	3	3.48078	0.926745	0.896419
	4	3.3469	0.892204	0.857325
	5	3.36018	0.896527	0.881036
	6	3.7887	0.952456	0.872435
	7	3.43764	0.955574	0.80558
	8	3.41424	0.919304	0.849771
	9	3.28194	0.952934	0.892368
	10	3.33476	0.934595	0.903154
	11	3.38873	0.925994	0.906158
	12	3.15039	0.956484	0.887135
	13	3.4799	0.895663	0.881082
	14	3.35759	0.953526	0.860238
	15	3.46411	0.932683	0.871752
	16	3.1291	0.939077	0.838712
	17	3.41837	0.918075	0.846539
	18	3.32042	0.887813	0.867884
	19	3.30956	0.876527	0.861194
	20	3.29526	0.929088	0.840714
	21	3.43887	0.936847	0.831339
	22	3.24398	0.909429	0.894781
	23	3.42954	0.938986	0.946253
	24	3.37395	0.938622	0.846858
	25	3.29434	0.929043	0.910391
	26	3.23057	0.938463	0.910664
	27	3.37879	0.959101	0.9108
	28	3.30688	0.896209	0.865153
	29	3.51289	0.938918	0.893734
	30	3.13548	0.911704	0.875302
	31	3.36638		0.867292
	32	3.36915		0.849771
	33	3.378		0.862332
	34	3.5658		0.868885
	35	3.48052		0.886225
	36	3.32939		0.874847
	37	3.36159		0.856825
	38	3.43108		0.855414
	39	3.35103		0.841169
	40	3.34263		0.858736
	41	3.4141		0.808629
	42	3.13574		0.848223
	43	3.15747		0.842626
	44	3.26707		0.876076
	45	3.27565		0.92063
	Student t-Test		1.74947e-63	4.73765e-65

## Sheet: 2g
	Colocalization of VPS23 with condensates of FREE1 variants in protoplast cells
		V23/FREE1	V23/FREE1ΔIDR	V23/IDRFUSFREE1
	1	0.973538	0.328535	0.0949421
	2	1.12202	0.113148	0.139169
	3	1.21508	0.233963	0.117743
	4	1.06176	0.141647	0.130102
	5	0.966176	0.106963	0.066389
	6	1.0291	0.0989	0.248382
	7	1.24993	0.348171	0.14527
	8	1	0.190413	0.0886675
	9	1.02043	0.063458	0.121957
	10	0.886517	0.124996	0.0697352
	11	0.9474	0.0580961	0.367686
	12	0.969922	0.128638	0.113894
	13	0.789361	0.278623
	14	0.707356	0.273423
	Student t-Test		1.24695e-14	1.17569e-14
