# Supplementary material for: Biomolecular condensates mediate bending and scission of endosome membranes
Source: Nature. 2024 Oct 9;634(8036):1204–10. doi: 10.1038/s41586-024-07990-0 (PMC11525194; doi:10.1038/s41586-024-07990-0)
Supplement: Supplementary file 11 — Source Data Fig. 3 [file 41586_2024_7990_MOESM11_ESM.xlsx]

## Sheet: 3a
		FREE1	FREE1-ΔIDR	GFP
	1	28	1	12
	2	27	3	6
	3	16	4	9
	4	23	4	11
	5	18	2	10
	6	13	1	5
	7	26	3	3
	8	18	1	4
	9	19	0	2
	10	22	0	3
	11	14	5	3
	12	13	1	1
	13	26	2	0
	14	15	0	0
	15	30	5	1
	16	28	1	2
	17	19	1	3
	18	25	0	2
	19	31	3	1
	20	12	1	4
	21	24	1	5
	22	27	3	1
	23	11	0	0
	24	26	1	2
	25	10	1	3
	26	9	1	1
	27	17	1	1
	28	21	4	0
	29	22	5	0
	30	16	2	2
	31	15	2	4
	32	22	0	1
	33	25	0	2
	34	21	0	1
	35	18	0	1
	36	14	0	1
	37	15	0	0
	38	8	0	0
	39	6	1	1
	40	11	1	2
	41	7	1	1
	42	22	1
	43	8	1
	44	5	0
	45	8	1
	46	8	2
	47	5	1
	48	9	0
	49	13	0
	50	15	0
	51	9	1
	52	10	0
	53	8	8
	54	7	9
	55	6
	56	23
	57	8
	58	4
	59	13
	60	5
	61	4
	62	6
	63	7
	64	5
	Student t-Test ( compared to FREE1)		1.39185e-21	1.64061e-19
