# Supplementary material for: Biomolecular condensates mediate bending and scission of endosome membranes
Source: Nature. 2024 Oct 9;634(8036):1204–10. doi: 10.1038/s41586-024-07990-0 (PMC11525194; doi:10.1038/s41586-024-07990-0)
Supplement: Supplementary file 12 — Source Data Fig. 4 [file 41586_2024_7990_MOESM12_ESM.xlsx]

## Sheet: 4d
			vps2.1	IDRFUSRFEE1/vps2.1			vps2.1		IDRFUSRFEE1/vps2.1
		1	385.788	354.442			H+T	Mature	H+T	Mature
		2	178.935	346.214		Ⅰ	0.5	0.21875	0.228571	0.6
		3	183.849	274.059		Ⅱ	0.641026	0.205128	0.21875	0.625
		4	248.779	289.867		Ⅲ	0.613636	0.181818	0.324324	0.5405
		5	285.739	205.234		Student t-Test			0.00391947	0.000144004
		6	267.787	356.596
		7	310.116	290.739
		8	326.307	229.874
		9	263.295	369.69
		10	162.203	382.287
		11	207.957	346.359
		12	280.392	429.327
		13	237.363	350.982
		14	296.598	335.111
		15	342.063	339.884
		16	387.987	215.155
		17	313.901	380.675
		18	176.291	215.742
		19	296.265	192.777
		20	274.469	236.496
		21	215.516	306.865
		22	192.616	338.068
		23	154.697	466.127
		24	240.231	446.988
		25	199.814	306.488
		26	293.61	367.736
		27	306.563	218.364
		28	126.345	292.937
		29	138.644	283.022
		30	147.41	384.118
		31	205.799	203.305
		32	196.321	174.745
		33	195.656	263.532
		34	189.414	167.42
		35	171.907	247.264
		36	130.293	404.245
		37	406.314	254.88
		38	317.465	337.01
		39	296.995	219.075
		40	331.446	325.057
		41	214.275	370.429
		42	190.855	124.069
		43	107.207	83.141
		44	243.957	263.789
		45	217.49	374.774
		46	171.546	279.066
		47	115.126	164.901
		48	315.021	158.753
		49	156.121	367.653
		50	103.437	194.313
		51	201.424	389.709
		52	132.089	298.353
		53	128.301	243.317
		54	127.435	488.522
		55	267.917	319.276
		56	99.771	421.219
		57	102.116	354.048
		58	300.15	234.464
		59	128.311	189.619
		60	114.044	245.209
		61	108.488	306.855
		62	363.509	249.075
		63	219.096	366.213
		64	244.426	438.226
		65	118.186	367.24
		66	164.885	201.316
		67	116.597	326.214
		68	115.902	152.897
		69	197.323	371.092
		70	213.129	311.553
		71	270.762	351.581
		72	105.42	292.613
		73	103.645	396.597
		74	208.573	203.959
		75	89.971	407.897
		76	94.291	231.399
		77	168.15	105.444
		78	196.71	229.122
		79	117.135	200.715
		80	186.618	350.611
		81	156.092	219.78
		82	151.901	234.453
		83	360.701	207.706
		84	226.998	338.536
		85	128.138	191.452
		86	136.786	502.993
		87	142.39	164.322
		88	127.566	235.195
		89	123.309	155.349
		90	126.394	372.753
		91	116.279	206.289
		92	127.5	312.898
		93	141.338	385.76
		94	169.679	398.387
		95	381.445	189.371
		96	164.93	394.362
		97	205.809	434.743
		98	134.231	109.343
		99	330.544	241.059
		100	186.641	157.507
		101	405.475	444.415
		102	376.45	173.498
		103	317.88	101.359
		104	351.635	123.885
		105	212.666
		106	225.946
		107	214.62
		108	211.08
		109	148.986
		110	371.568
		111	106.401
		112	105.327
		113	113.105
		114	145.354
		115	236.084
		Student t-Test		9.16895e-10

## Sheet: 4e
	TEM images of MVBs in early-stage embryos of indicated genotypes
		vps2.1	IDRFUSFREE1/VPS2.1	Col-0
	1	2	6	12
	2	2	8	9
	3	3	6	6
	4	1	4	12
	5	0	2	15
	6	0	7	10
	7	0	6	8
	8	0	7	11
	9	0	9	10
	10	0	10	11
	11	1	7	8
	12	0	6	10
	13	2	11	4
	14	1	7	4
	Student t-Test（vps2.1）		1.93757e-09	4.34022e-10
