# Supplementary material for: Biomolecular condensates mediate bending and scission of endosome membranes
Source: Nature. 2024 Oct 9;634(8036):1204–10. doi: 10.1038/s41586-024-07990-0 (PMC11525194; doi:10.1038/s41586-024-07990-0)
Supplement: Supplementary file 13 — Source Data Fig. 5 [file 41586_2024_7990_MOESM13_ESM.xlsx]

## Sheet: 5a
	A. thaliana root tip cells expressing FREE1 were subjected to acute hyperosmotic treatments
		control	NaCl	Sorbitol
	1	2	16	12
	2	0	12	14
	3	0	13	16
	4	2	16	10
	5	3	6	8
	6	2	8	14
	7	5	9	12
	8	1	21	7
	9	3	7	12
	10	5	11	20
	11	3	7	12
	12	5	10	9
	13	3	10	8
	14	0	12	8
	15	5	6	9
	16	2	6	14
	17	1	5	11
	18	2	15	19
	19	0	9	9
	20	0	19	12
	21	0	12	10
	22	1	7	11
	23	1	6	16
	24	1	10	15
	25	0	12	10
	26	2	13	11
	27	2	10	9
	28	2	13	11
	29	5	9	14
	30	0	11	13
	31	1	8	9
	32	1	7	13
	33	2	8	21
	34	3	6	18
	35	4	10	9
	36	0	5	10
	37	2	6	12
	38	3	8	11
	39	4	9	10
	40	2	13	9
	41	3	12	7
	42	2	6	12
	43	2	9	14
	44	0	14	7
	45	1	15	19
	46	0	13	6
	47	2	8	7
	48	4	5	12
	49	1	7	6
	50	0	13	5
	51	0	9	7
	52	2	10	13
	53	3	11	12
	54	2	10	15
	55	3	12	18
	56	5	6	15
	57	1	10	12
	58	2	5	10
	59	1	6	11
	60	0	8	9
	61	1	8	8
	62	1	15	10
	63	0	13	13
	64	0	9	14
	65	4	4	10
	66	2	9	12
	67	2	7	14
	68	4	12	9
	69	0	10	4
	70	0	7	8
	71	3	9	6
	72	3	11	11
	73	1	10	5
	74	7	10	8
	75	0	5	10
	76	0	6	15
	77	0	8	12
	78	1	7	9
	79	3	7	8
	80	0	11	8
	81	0	5	10
	82	2	8	9
	83	3	9	16
	84	4	7	10
	85	4	8	14
	86	3	6	13
	87	3	10	10
	88	0	6	12
	89	1	5	9
	90	0	9	5
	91	3	10	8
	92	5	11	15
	93	4	5	11
	94	2	5	10
	95	2	7	9
	96	3	10	9
	97	0	12	16
	98	1	14	13
	99	1	8	9
	100	5	15	19
	101	1	21	13
	102	2	9	6
	103	4	8	11
	104	1	11	20
	105	1	17	8
	Student t-Test(control)		2.40694e-51	4.24985e-62

## Sheet: 5b
	A. thaliana seedlings germinating and growing under hyperosmotic conditions
			Col-0			FREE1			IDRFUSFREE1			PTAP-IDRFUSFREE1
			total	survival		total	survival		total	survival		total	survival
		mock	32	32	1	31	31	1	34	32	0.941176	32	30	0.9375
			31	31	1	30	30	1	31	31	1	31	29	0.935484
			30	30	1	32	32	1	32	30	0.9375	32	29	0.90625
		100 mM NaCl	52	49	0.942308	53	50	0.943396	53	0	0	51	32	0.627451
			52	45	0.865385	51	41	0.803922	50	0	0	51	37	0.72549
			53	51	0.962264	48	24	0.5	52	0	0	50	18	0.36
		Student t-Test(Col-0)						0.263993			6.2388e-06			0.0357303
		Student t-Test(IDRFUSFREE1)												0.00639342
