# Supplementary material for: Biomolecular condensates mediate bending and scission of endosome membranes
Source: Nature. 2024 Oct 9;634(8036):1204–10. doi: 10.1038/s41586-024-07990-0 (PMC11525194; doi:10.1038/s41586-024-07990-0)
Supplement: Supplementary file 14 — Source Data Extended Data Fig. 4 [file 41586_2024_7990_MOESM14_ESM.xlsx]

## Sheet: 4f
	Normalised PI3P levels
				MOCK			Wm 45 min
	Mass Info	Expected RT	Component Name	M2-3-1ul-mock	M3-3-1ul-mock	M4-3-1ul-mock	M2-3-1ul-wm45	M3-3-1ul-wm45	M4-3-1ul-wm45
	412.9 / 79.0	4.7	PI3P	1.01767e+06	1.01166e+06	1.03513e+06	173978	167292	163693
	412.9 / 79.0	5.72	PI4P/PI5P	8.94383e+06	8.74134e+06	9.28174e+06	4.86848e+06	4.97857e+06	4.81803e+06
	170.9 / 78.9	2.08	PA	1.15817e+08	1.13735e+08	1.20057e+08	1.02136e+08	1.03148e+08	1.01902e+08
	214.0 / 78.9	1.02	PE	2.7789e+08	2.635e+08	2.68864e+08	2.36527e+08	2.35353e+08	2.4755e+08
				Student t-Test	PI3P	3.89178e-08
