# Supplementary material for: Biomolecular condensates mediate bending and scission of endosome membranes
Source: Nature. 2024 Oct 9;634(8036):1204–10. doi: 10.1038/s41586-024-07990-0 (PMC11525194; doi:10.1038/s41586-024-07990-0)
Supplement: Supplementary file 15 — Source Data Extended Data Fig. 5 [file 41586_2024_7990_MOESM15_ESM.xlsx]

## Sheet: 5c
	quantification of 561-nm emission (magenta) inside and outside of FREE1 condensates
		FREE1+V23	FREE1+V37	FREE1+V23+V37	FREE1+V28	FREE1+V23+V28	FREE1+V23+V37+V28
	1	3.18146	0.774903	3.52214	1.05034	2.20034	5.48017
	2	2.95747	0.836845	3.73311	1.02724	2.28731	5.25785
	3	3.02748	0.71041	2.99008	1.04406	2.47695	5.86796
	4	3.14567	0.725422	3.436	1.05949	2.54702	5.49027
	5	3.03275	0.817291	3.37605	1.07224	2.55794	4.66307
	6	3.19275	0.733361	2.8968	1.03478	2.64584	5.33012
	7	3.02348	0.828056	3.61743	1.02961	2.44662	4.78877
	8	3.02981	0.761026	2.58186	1.00612	2.2889	5.12609
	9	3.03664	0.771201	2.21241	1.03381	2.26991	4.68732
	10	2.95491	0.822705	2.22774	1.091	2.53632	5.39119
	11	3.20329	0.745284	2.08959	0.965342	2.42886	4.97315
	12	2.93326	0.802841	2.81936	1.03247	2.43246	5.0898
	13	2.99997	0.839893	1.96439	1.03927	2.51102	5.28862
	14	3.03316	0.780284	2.22373	1.0911	2.55455	4.99818
	15	2.84366	0.774862	2.33128	0.977429	2.34485	4.98311
	16	2.98176	0.775357	2.91656	0.937909	2.5026	5.22401
	17	3.11544	0.753896	2.53818	1.00555	2.39968	5.147
	18	3.11101	0.777256	2.04463	0.984843	2.56322	5.30434
	19	3.04742	0.844967	3.50295	1.00065	2.39681	4.65408
	20	2.93467	0.814776	2.51333	1.01151	2.569	5.34165
	21	2.95743	0.852494	2.64629	1.03768	2.63639	5.20952
	22	3.17206	0.763241	3.70067	1.01568	2.38294	6.2345
	23	2.92928	0.824259	2.28421	0.987362	2.55758	5.16228
	24	3.07932	0.767905	3.01162		2.59438	4.55115
	25	3.08475	0.809225	2.34741		2.43844	4.57908
	26	3.1116		2.1852		2.62748	5.28845
	27	3.05176		2.14483		2.61652	4.84903
	28	3.0231		2.66985		2.47502	4.382
	29	3.06299		2.29261			4.78805
	30	3.02194		3.40891			5.84991
	31	3.09015		3.48049			4.92355
	32	2.98806		3.69746			4.78894
	33			3.00005			4.74605
	34			2.98754			4.64099
	35						4.72029
	36						5.18288
	37						4.73747
	38						4.41488
	39						4.87357
	40						4.42829
	41						4.77484
	42						4.97851
	Student t-Test			1.42922e-20		1.29194e-35	1.06188e-43

## Sheet: 5e
		quantification of the colocalization coefficient between VPS23 and RHA1
			FREE1/free1		IDRFUS-FREE1/free1			FREE1/free1		IDRFUS-FREE1/free1
		cell	V23-Co	not-Co	V23-Co	not-Co			Co		Co
		1	3	1	0	2			0.75		0
		2	6	0	0	3			1		0
		3	2	2	2	3			0.5		0.4
		4	9	0	0	0			1		0
		5	4	0	0	2			1		0
		6	4	1	0	0			0.8		0
		7	3	0	0	4			1		0
		8	2	1	3	7			0.666667		0.3
		9	4	0	0	0			1		0
		10	5	0	0	4			1		0
		11	6	1	1	2			0.857143		0.333333
		12	4	2	2	2			0.666667		0.5
		13	2	0	5	1			1		0.833333
		14	4	0	0	0			1		0
		15	5	0	0	2			1		0
		16	4	1	1	2			0.8		0.333333
		17	4	4	1	2			0.5		0.333333
		18	9	0	2	1			1		0.666667
		19	5	0	0	2			1		0
		20	4	0	0	7			1		0
		21	1	0	0	4			1		0
		22	7	0	0	5			1		0
		23	4	2	0	0			0.666667		0
		24	0	3	0	2			0		0
		25	3	1	2	1			0.75		0.666667
		26	3	0	0	2			1		0
		27	7	1	1	2			0.875		0.333333
		28	3	5	4	1			0.375		0.8
		29	8	0	2	2			1		0.5
		30	2	0	0	5			1		0
		31	2	1	1	4			0.666667		0.2
		32	4	2	3	1			0.666667		0.75
		33	3	0	4	0			1		1
		34	4	0	0	3			1		0
		35	6	0	0	2			1		0
		36	2	0	1	3			1		0.25
		37	4	0	0	1			1		0
		38	1	0	2	5			1		0.285714
		39	3	1					0.75
								Student t-Test			6.69249e-16
