# Supplementary material for: Biomolecular condensates mediate bending and scission of endosome membranes
Source: Nature. 2024 Oct 9;634(8036):1204–10. doi: 10.1038/s41586-024-07990-0 (PMC11525194; doi:10.1038/s41586-024-07990-0)
Supplement: Supplementary file 16 — Source Data Extended Data Fig. 8 [file 41586_2024_7990_MOESM16_ESM.xlsx]

## Sheet: 8c
	quantification of the diameter of ILVs
		FREE1	IDRFUSFREE1	FREE1ΔIDR
	ILV	Length	Length	Length
	1	35.978	38.37	13.744
	2	36.056	53.359	15.723
	3	43.333	40.035	20.138
	4	35.978	55.403	19.437
	5	29.107	29.674	31.136
	6	49.721	37.454	30.732
	7	45.765	24.777	21.731
	8	41.7	34.681	15
	9	28.771	30.641	18.634
	10	45.277	58.926	23.57
	11	29.533	51.451	27.335
	12	29.674	51.774	30.641
	13	43.461	37.006	20.344
	14	29.674	61.124	25.055
	15	33.993	60.231	26.874
	16	24.608	56.593	20.138
	17	60.023	33.993	29.814
	18	32.361	42.85	18.634
	19	28.333	41.7	26.874
	20	25.221	24.037	25
	21	33.333	31.842	24.608
	22	29.674	19.003	24.777
	23	28.771	23.214	20.883
	24	35.355	31.842	17.951
	25	38.909	27.335	27.739
	26	23.863	33.541	19.437
	27	36.401	36.401	23.333
	28	22.669	31.623	26.874
	29	47.726	51.774	26.667
	30	29.107	28.333	23.333
	31	30	25.386	25
	32	27.131	30.046	26.352
	33	33.375	30.046	20
	34	37.786	26.719	16.499
	35	32.016	22.669	10
	36	30.046	22.236	25.495
	37	30	18.333
	38	45.031	21.731
	39	35.158	18.409
	40	33.333	33.333
	41	30.185	20
	42	23.863	12.019
	43	44.001	16.415
	44	39.229	15.366
	45	31.667	16.667
	46	36.893	68.354
	47	36.667	64.722
	48	30
	49	55.403
	50	31.136
	51	38.478
	52	41.8
	53	45.031
	54	28.382
	55	26.719
	56	27.131
	57	33.375
	58	35.04
	59	44.876
	60	53.98
	61	30.596
	62	45.338
	63	40.069
	64	41.667
	65	29.107
	66	39.016
	67	39.616
	68	20
	69	32.745
	70	29.107
	71	24.037
	72	36.667
	73	30.046
	74	38.042
	75	39.616
	76	42.492
	77	32.189
	78	31.842
	79	42.065
	80	38.909
	81	50.028
	82	41.966
	83	36.553
	84	31.667
	85	37.454
	86	28.771
	87	36.705
	88	34.801
	89	29.155
	90	40.069
	Student t-Test(FREE1)		0.812321	2.18702e-18
	Student t-Test(IDRFUSFREE1)			2.01785e-06
