# Supplementary material for: Biomolecular condensates mediate bending and scission of endosome membranes
Source: Nature. 2024 Oct 9;634(8036):1204–10. doi: 10.1038/s41586-024-07990-0 (PMC11525194; doi:10.1038/s41586-024-07990-0)
Supplement: Supplementary file 17 — Source Data Extended Data Fig. 10 [file 41586_2024_7990_MOESM17_ESM.xlsx]

## Sheet: 10b
	Accumulation of FREE1 mRNA (b) upon NaCl treatment
			Actin	FREE1
		MOCK	17.8287	20.5358	0.95268	1.00061
			17.849	20.4387	1.03347	0.0424495
			17.8926	20.5073	1.01568
		3 H	18.1486	20.6078	1.13127	1.02047
			18.164	20.8552	0.963235	0.0959696
			18.1344	20.8201	0.966916
		9H	18.0302	20.464	1.15139	1.09497
			18.0193	20.5866	1.04965	0.0517684
			17.9641	20.485	1.08389
		24H	17.2055	19.9932	0.90095	0.906877
			17.2726	20.0069	0.934867	0.0255485
			17.1809	19.9946	0.884812

## Sheet: 10c
	A. thaliana seedlings subjected to abscisic acid (c) treatments
		FREE1	IDRFUSFREE1	PTAP-IDRFUSFREE1
		survival	survival	survival
	mock	0.975	0.975	0.918919
		0.975	0.974359	0.842105
		0.976744	0.926829	0.815789
	Student t-Test
	Sorbitol	0.931818	0	0.785714
		0.975	0	0.853659
		0.948718	0	0.825
	Student t-Test(FREE1)		1.8188e-07	0.00505148
	Student t-Test(IDRFUSFREE1)			1.97447e-06

## Sheet: 10d
	A. thaliana seedlings subjected to osmotic (d) treatments
		Col-0	FREE1	IDRFUSFREE1	PTAP-IDRFUSFREE1
		survival	survival	survival	survival
	mock	1	1	0.904762	0.928571
		1	0.97619	0.953488	1
		1	0.948718	0.95122	0.95
	Sorbitol	0.95122	0.72093	0.186047	0.826087
		1	0.627907	0.155556	0.666667
		0.95	0.682927	0.136364	0.714286
	Student t-Test			7.17417e-05	0.343451

## Sheet: 10f
		VPS23 partitioning in condensates of FREE1 variants
			FREE1	IDRFUS-FREE1	PTAP-IDRFUSFREE1
		1	3.19164	0.847268	3.3418
		2	3.19767	0.838257	3.37087
		3	3.32425	0.927229	3.26078
		4	3.12554	0.937333	3.26523
		5	3.21816	0.866291	3.34231
		6	3.39128	0.928595	3.3724
		7	3.12668	0.833341	3.33638
		8	3.15426	0.801666	3.11425
		9	3.36177	0.810495	3.23402
		10	3.42145	0.795431	3.15796
		11	3.3418	0.806991	3.34944
		12	3.21992	0.830747	3.41462
		13	3.48769	0.869795	3.39768
		14	3.31576	0.868976	3.37819
		15	3.378	0.842853	3.34152
		16	3.35829	0.833933	3.2905
		17	3.18179	0.850226	3.28754
		18	3.35398	0.865199	3.38222
		19	3.41419	0.868885	3.34634
		20	3.44969	0.832113	3.43291
		21	3.30872	0.887772	3.44666
		22	3.31066	0.814728	3.25652
		23	3.37747	0.860193	3.2831
		24	3.07689	0.82565	3.24527
		25	3.4065	0.838302	3.38398
		26	3.27653	0.828927	3.45657
		27	3.4039	0.922178	3.33004
		28	3.33784	0.854458	3.27958
		29	3.41762	0.835662	3.25731
		30	3.18469	0.842444	3.36523
		Student t-Test		2.8066e-70	0.418327
					2.2091e-77
